# Supplementary material for: Dietary Linolenic Acid Increases Sensitizing and Eliciting Capacities of Cow’s Milk Whey Proteins in BALB/c Mice
Source: Nutrients. 2022 Feb 16;14(4):822. doi: 10.3390/nu14040822 (PMC8877816; doi:10.3390/nu14040822)
Supplement: Supplementary file 1 [file nutrients-14-00822-s001.zip]

Archive with 1 entries (1 files):
- nutrients-1576482-supplementary.pdf
